# Supplementary material for: Describing the Individual Spore Variability and the Parameter Uncertainty in Bacterial Survival Kinetics Model by Using Second-Order Monte Carlo Simulation
Source: Front Microbiol. 2020 May 19;11:985. doi: 10.3389/fmicb.2020.00985 (PMC7248279; doi:10.3389/fmicb.2020.00985)
Supplement: Data Sheet S1 — Dataset and the R script for the calculation. [file Data_Sheet_1.zip]

Archive with 58 entries (34 files):
- Supplementary materials/.Rhistory
- Supplementary materials/.RData
- Supplementary materials/program/Bootstrap/Bootstrapping.R
- Supplementary materials/program/Bootstrap/Functions.R
- Supplementary materials/program/Bootstrap/Bootstrapping_Plot.R
- Supplementary materials/program/Bootstrap/
- Supplementary materials/program/.Renviron.txt
- Supplementary materials/program/2DMC.R
- Supplementary materials/program/
- Supplementary materials/.Rapp.history
- Supplementary materials/data/85░C/85 6.2/85 6.2.csv
- Supplementary materials/data/85░C/85 6.2/
- Supplementary materials/data/85░C/85 7.0/85 7.0.csv
- Supplementary materials/data/85░C/85 7.0/
- Supplementary materials/data/85░C/85 5.4/.Rhistory
- Supplementary materials/data/85░C/85 5.4/85 5.4.csv
- Supplementary materials/data/85░C/85 5.4/.RData
- Supplementary materials/data/85░C/85 5.4/
- Supplementary materials/data/85░C/85 6.6/85 6.6.csv
- Supplementary materials/data/85░C/85 6.6/
- Supplementary materials/data/85░C/85 5.8/.Rhistory
- Supplementary materials/data/85░C/85 5.8/.RData
- Supplementary materials/data/85░C/85 5.8/85 5.8.csv
- Supplementary materials/data/85░C/85 5.8/
- Supplementary materials/data/85░C/
- Supplementary materials/data/temperature profile/Dynamic example.csv
- Supplementary materials/data/temperature profile/
- Supplementary materials/data/90░C/90 6.2/90 6.2.csv
- Supplementary materials/data/90░C/90 6.2/
- Supplementary materials/data/90░C/90 5.4/90 5.4.csv
- Supplementary materials/data/90░C/90 5.4/
- Supplementary materials/data/90░C/90 7.0/90 7.0.csv
- Supplementary materials/data/90░C/90 7.0/
- Supplementary materials/data/90░C/90 6.6/90 6.6.csv
- Supplementary materials/data/90░C/90 6.6/
- Supplementary materials/data/90░C/90 5.8/90 5.8.csv
- Supplementary materials/data/90░C/90 5.8/
- Supplementary materials/data/90░C/
- Supplementary materials/data/80░C/80 6.2/80 6.2.csv
- Supplementary materials/data/80░C/80 6.2/
- Supplementary materials/data/80░C/80 7.0/.Rhistory
- Supplementary materials/data/80░C/80 7.0/.RData
- Supplementary materials/data/80░C/80 7.0/80 7.0.csv
- Supplementary materials/data/80░C/80 7.0/
- Supplementary materials/data/80░C/80 5.4/80 5.4.csv
- Supplementary materials/data/80░C/80 5.4/
- Supplementary materials/data/80░C/80 6.6/80 6.6.csv
- Supplementary materials/data/80░C/80 6.6/
- Supplementary materials/data/80░C/80 5.8/.Rhistory
- Supplementary materials/data/80░C/80 5.8/80 5.8.csv
- Supplementary materials/data/80░C/80 5.8/.RData
- Supplementary materials/data/80░C/80 5.8/
- Supplementary materials/data/80░C/
- Supplementary materials/data/Observed/Dynamic_example_not_detected.csv
- Supplementary materials/data/Observed/Dynamic_example_detected.csv
- Supplementary materials/data/Observed/
- Supplementary materials/data/
- Supplementary materials/
