# Supplementary material for: Describing the Individual Spore Variability and the Parameter Uncertainty in Bacterial Survival Kinetics Model by Using Second-Order Monte Carlo Simulation
Source: Front Microbiol. 2020 May 19;11:985. doi: 10.3389/fmicb.2020.00985 (PMC7248279; doi:10.3389/fmicb.2020.00985)
Supplement: Data Sheet S1 — Dataset and the R script for the calculation. [file Data_Sheet_1.zip › Supplementary materials/program/Bootstrap/Bootstrapping.R]

WeibullFitting <- function(MEAN,TIME) {
  St <- MEAN
  Time <- TIME
  Estimated <- matrix(100, ncol=3, nrow=1)
  for(i in seq(1,100,10)){
    for(j in seq(0,2,0.25)){
      tryCatch({
        fit_St <- nls(
          St ~ -(Time/δ)^p,	
          start=c(δ=i, p=j)
        )
        D <- as.numeric(coef(fit_St)[1])
        P <- as.numeric(coef(fit_St)[2])
        Deviation <- NULL
        Deviation <- St+(Time/D)^P
        RMSE <- (sum((Deviation^2)/length(Time)))^0.5
        if(RMSE<Estimated[1,3]){
          Estimated[1,1] <- D
          Estimated[1,2] <- P
          Estimated[1,3] <- RMSE
          Estimated_fit_St <- fit_St
          Estimatedδ <- Estimated[1,1]
          Estimatedp <- Estimated[1,2]
          EstimatedRMSE <- Estimated[1,3]
          Estimated_fit_St <- fit_St
        }else{}
      }, error=function(e){})
    }
  }
  return(
    list(Estimated=Estimated,Summary=summary(Estimated_fit_St))
  )
}


Temp <- c(80,85,90)
pH <- c("5.4","5.8","6.2","6.6","7.0")


#Read Kinetics Data
for(i in Temp){
  for(j in pH){
    tryCatch({
      assign(paste("d", i,"_",j, sep=""), read.csv(file=paste("data/",i,"°C/", i," ",j,"/", i, " ",j,".csv", sep=""),sep=","))
      assign(paste("TIME", i,"_",j, sep=""), 60*get(paste("d",i,"_",j, sep=""))$TIME)
      assign(paste("St", i,"_",j, sep=""), get(paste("d",i,"_",j, sep=""))$St)
    }, error=function(e){})
  }
}

#Fittings to Weibull Model
for(i in Temp){
  for(j in pH){
    tryCatch({
      assign(paste("Fit", i,"_",j, sep=""), 
             WeibullFitting(get(paste("St",i,"_",j, sep="")),get(paste("TIME",i,"_",j, sep="")))
      )
    }, error=function(e){})
  }
}

#Bootstrapping


Bootstrapped<-array(100, dim=c(3, length(pH), length(Temp), Replicates_Bootstrapping))
for(j in 1:Replicates_Bootstrapping){
  for(m in 1:length(Temp)){
    for(k in 1:length(pH)){
      
      Resampled<-matrix(100, ncol=2, nrow=length(aggregate(get(paste("St",Temp[m],"_",pH[k], sep="")),
                                                           by=list(get(paste("TIME",Temp[m],"_",pH[k],
                                                                             sep=""))), mean)[,2]))
      Resampled[,1]<-aggregate(get(paste("St",Temp[m],"_",pH[k], sep="")),
                               by=list(get(paste("TIME",Temp[m],"_",pH[k], sep=""))), mean)[,1]
      for(i in 1:length(aggregate(get(paste("St",Temp[m],"_",pH[k], sep="")),
                                  by=list(get(paste("TIME",Temp[m],"_",pH[k], sep=""))), mean)[,2])){
        preresample<-unlist(aggregate(get(paste("St",Temp[m],"_",pH[k], sep="")),
                               by=list(get(paste("TIME",Temp[m],"_",pH[k], sep=""))), FUN=sample)[i,2])
        Resampled[i,2]<-mean(sample(preresample,1),sample(preresample,1),sample(preresample,1))
        }
      Bootstrapped[,k,m,j]<-c(WeibullFitting(Resampled[,2],Resampled[,1])$Estimated[1,])
    }
  }
}

#Regression_δ#Bootstrapped[[δ,p,se],pH,Temp,replicates]
Regression_δ<-array(100, dim=c(3, Replicates_Bootstrapping))
for(j in 1:Replicates_Bootstrapping){
  for(m in 1:length(Temp)){
      for(k in 1:length(Temp)){
        if(k==1){
          parameter_δ<-t(t(Bootstrapped[1,,1,j]))
          parameter_pH<-t(t(as.numeric(pH)))
          parameter_Temp<-t(t(rep(Temp[1],length(pH))))
        }else{
          parameter_δ<-rbind(parameter_δ,t(t(Bootstrapped[1,,k,j])))
          parameter_pH<-rbind(parameter_pH,t(t(as.numeric(pH))))
          parameter_Temp<-rbind(parameter_Temp,t(t(rep(Temp[k],length(pH)))))
        }
      }
      Regression_δ[,j]<-as.numeric(coef(lm(log10(parameter_δ)~parameter_Temp+parameter_pH)))
  }
}

RMSE_δ<-array(100, dim=c(1, Replicates_Bootstrapping))
for(j in 1:Replicates_Bootstrapping){
  Deviation <- NULL
  Deviation <- log10(parameter_δ)-(Regression_δ[1,j]+Regression_δ[2,j]*parameter_Temp+Regression_δ[3,j]*parameter_pH)
  RMSE_δ[,j] <- (sum((Deviation^2)/length(log10(parameter_δ))))^0.5
}

#Regression_p#Bootstrapped[[δ,p,se],pH,Temp,replicates]
Regression_p<-array(1000, dim=c(3, Replicates_Bootstrapping))
for(j in 1:Replicates_Bootstrapping){
  for(m in 1:length(Temp)){
    for(k in 1:length(Temp)){
      if(k==1){
        parameter_p<-t(t(Bootstrapped[2,,1,j]))
        parameter_pH<-t(t(as.numeric(pH)))
        parameter_Temp<-t(t(rep(Temp[1],length(pH))))
      }else{
        parameter_p<-rbind(parameter_p,t(t(Bootstrapped[2,,k,j])))
        parameter_pH<-rbind(parameter_pH,t(t(as.numeric(pH))))
        parameter_Temp<-rbind(parameter_Temp,t(t(rep(Temp[k],length(pH)))))
      }
    }
    Regression_p[,j]<-as.numeric(coef(lm(parameter_p~parameter_Temp+parameter_pH)))
  }
}

RMSE_p<-array(100, dim=c(1, Replicates_Bootstrapping))
for(j in 1:Replicates_Bootstrapping){
  Deviation <- NULL
  Deviation <- parameter_p-(Regression_p[1,j]+Regression_p[2,j]*parameter_Temp+Regression_p[3,j]*parameter_pH)
  RMSE_p[,j] <- (sum((Deviation^2)/length(parameter_p)))^0.5
}

#normalfitting
Replicates_normalfitting<-1 #normalfitted[[δ,p,se],pH,Temp,replicates]


normalfitted<-array(100, dim=c(3, length(pH), length(Temp), Replicates_normalfitting))
for(j in 1:Replicates_normalfitting){
  for(m in 1:length(Temp)){
    for(k in 1:length(pH)){
      
      Resampled<-matrix(100, ncol=2, nrow=length(aggregate(get(paste("St",Temp[m],"_",pH[k], sep="")),
                                                           by=list(get(paste("TIME",Temp[m],"_",pH[k],
                                                                             sep=""))), mean)[,2]))
      Resampled[,1]<-aggregate(get(paste("St",Temp[m],"_",pH[k], sep="")),
                               by=list(get(paste("TIME",Temp[m],"_",pH[k], sep=""))), mean)[,1]
      for(i in 1:length(aggregate(get(paste("St",Temp[m],"_",pH[k], sep="")),
                                  by=list(get(paste("TIME",Temp[m],"_",pH[k], sep=""))), mean)[,2])){
        Resampled[i,2]<-unlist(aggregate(get(paste("St",Temp[m],"_",pH[k], sep="")),
                                         by=list(get(paste("TIME",Temp[m],"_",pH[k], sep=""))), FUN=mean)[[i,2]])
      }
      normalfitted[,k,m,j]<-c(WeibullFitting(Resampled[,2],Resampled[,1])$Estimated[1,])
    }
  }
}

#normalRegression_δ#normalfitted[[δ,p,se],pH,Temp,replicates]
normalRegression_δ<-array(100, dim=c(3, Replicates_normalfitting))
for(j in 1:Replicates_normalfitting){
  for(m in 1:length(Temp)){
    for(k in 1:length(Temp)){
      if(k==1){
        parameter_δ<-t(t(normalfitted[1,,1,j]))
        parameter_pH<-t(t(as.numeric(pH)))
        parameter_Temp<-t(t(rep(Temp[1],length(pH))))
      }else{
        parameter_δ<-rbind(parameter_δ,t(t(normalfitted[1,,k,j])))
        parameter_pH<-rbind(parameter_pH,t(t(as.numeric(pH))))
        parameter_Temp<-rbind(parameter_Temp,t(t(rep(Temp[k],length(pH)))))
      }
    }
    normalRegression_δ[,j]<-as.numeric(coef(lm(log10(parameter_δ)~parameter_Temp+parameter_pH)))
  }
}


#normalRegression_p#normalfitted[[δ,p,se],pH,Temp,replicates]
normalRegression_p<-array(1000, dim=c(3, Replicates_normalfitting))
for(j in 1:Replicates_normalfitting){
  for(m in 1:length(Temp)){
    for(k in 1:length(Temp)){
      if(k==1){
        parameter_p<-t(t(normalfitted[2,,1,j]))
        parameter_pH<-t(t(as.numeric(pH)))
        parameter_Temp<-t(t(rep(Temp[1],length(pH))))
      }else{
        parameter_p<-rbind(parameter_p,t(t(normalfitted[2,,k,j])))
        parameter_pH<-rbind(parameter_pH,t(t(as.numeric(pH))))
        parameter_Temp<-rbind(parameter_Temp,t(t(rep(Temp[k],length(pH)))))
      }
    }
    normalRegression_p[,j]<-as.numeric(coef(lm(parameter_p~parameter_Temp+parameter_pH)))
  }
}


#Calculation for R-hut of each parameter to confirm distribution convergence (R-hut < 1.1 means the parameter is covergenced)


Cal_R_hut <- function(Parameter) {
  N<-Replicates_Bootstrapping/4
  M<-4
  chain1<-Parameter[1:N]
  chain2<-Parameter[(N+1):(2*N)]
  chain3<-Parameter[(2*N+1):(3*N)]
  chain4<-Parameter[(3*N+1):Replicates_Bootstrapping]
  digit<-floor(log10(min(Parameter[])))
  a<-floor(min(Parameter[])/10^(digit-1))*10^(digit-1)
  b<-ceiling(max(Parameter[])/10^(digit-1))*10^(digit-1)
  
  hist(Parameter, xlim=c(a,b),ylim=c(0,50),prob=T,main="",col="gray",border="black",xlab="")
  hist(chain1, xlim=c(a,b),ylim=c(0,50),prob=T,main="",add=T,col="transparent",border="#CA2712")
  hist(chain2, xlim=c(a,b),ylim=c(0,50),prob=T,main="",add=T,col="transparent",border="#1763B3")
  hist(chain3, xlim=c(a,b),ylim=c(0,50),prob=T,main="",add=T,col="transparent",border="#2D8B2F")
  hist(chain4, xlim=c(a,b),ylim=c(0,50),prob=T,main="",add=T,col="transparent",border="#9F396A")
  box()
  mean1<-mean(chain1)
  mean2<-mean(chain2)
  mean3<-mean(chain3)
  mean4<-mean(chain4)
  means<-c(mean1,mean2,mean3,mean4)
  mean<-mean(means)
  var1<-var(chain1)
  var2<-var(chain2)
  var3<-var(chain3)
  var4<-var(chain4)
  vars<-c(var1,var2,var3,var4)
  B<-N*var(means)
  W<-mean(vars)
  var_<-((N-1)/N*W)+(1/N*B)
  R_hut<-(var_/W)^0.5
  
  return(
    signif(R_hut, digits = 2)
  )
}


R_huts<-array(100, dim=c(3, length(pH), length(Temp), 1))

for(m in 1:length(Temp)){
  for(k in 1:length(pH)){
    for(j in 1:3){
      R_huts[j,k,m,1]<-Cal_R_hut(Bootstrapped[j,k,m,])
    }
  }
}
