# Supplementary material for: Describing the Individual Spore Variability and the Parameter Uncertainty in Bacterial Survival Kinetics Model by Using Second-Order Monte Carlo Simulation
Source: Front Microbiol. 2020 May 19;11:985. doi: 10.3389/fmicb.2020.00985 (PMC7248279; doi:10.3389/fmicb.2020.00985)
Supplement: Data Sheet S1 — Dataset and the R script for the calculation. [file Data_Sheet_1.zip › Supplementary materials/program/Bootstrap/Functions.R]

TempHistory <- function(s) {
  History<-TempH$V1
  return( 
    tryCatch({
      if(s<=length(History)+1){
        T<-History[s+1]
      }
      else{
        T<-min(History)
      }
    }, error=function(e){})
  )
}


#Relationship between each parameter & Temperature from bootstrap
para_T <- function(T1,T2) {
  log10D1<-Regression_δ[1,simulated.num]+Regression_δ[2,simulated.num]*T1+Regression_δ[3,simulated.num]*PH
  log10D2<-Regression_δ[1,simulated.num]+Regression_δ[2,simulated.num]*T2+Regression_δ[3,simulated.num]*PH
  D1<-10^(log10D1)
  D2<-10^(log10D2)
  D<-(D1+D2)/2
  P1<-Regression_p[1,simulated.num]+Regression_p[2,simulated.num]*T1+Regression_p[3,simulated.num]*PH
  P2<-Regression_p[1,simulated.num]+Regression_p[2,simulated.num]*T2+Regression_p[3,simulated.num]*PH
  P<-(P1+P2)/2
  return( 
    c(D,P)
  )
}

#Relationship between each parameter & Temperature from normal fitting
normalpara_T <- function(T1,T2) {
  log10D1<-normalRegression_δ[1,1]+normalRegression_δ[2,1]*T1+normalRegression_δ[3,1]*PH
  log10D2<-normalRegression_δ[1,1]+normalRegression_δ[2,1]*T2+normalRegression_δ[3,1]*PH
  D1<-10^(log10D1)
  D2<-10^(log10D2)
  D<-(D1+D2)/2
  P1<-normalRegression_p[1,1]+normalRegression_p[2,1]*T1+normalRegression_p[3,1]*PH
  P2<-normalRegression_p[1,1]+normalRegression_p[2,1]*T1+normalRegression_p[3,1]*PH
  P<-(P1+P2)/2
  return( 
    c(D,P)
  )
}


f_logS <- function (t1,t2,logSt1) {
  T1<-TempHistory(t1)
  T2<-TempHistory(t2)
  D<-normalpara_T(T1,T2)[1]
  P<-normalpara_T(T1,T2)[2]
  t_star <- D*(-logSt1)^(1/P)
  logSt2 <- -((t_star+t2-t1)/D)^P
  return(
    logSt2
  )
}

f_N <- function (t1,t2,N1,N0,simulated.num) {
  T1<-TempHistory(t1)
  T2<-TempHistory(t2)
  D<-para_T(T1,T2)[1]
  P<-para_T(T1,T2)[2]
  t_star <- D*(-log10(N1/N0))^(1/P)
  N2 <- 10^(log10(N0)-((t_star+t2-t1)/D)^P)
  return(
    N2
  )
}
