# Supplementary material for: Describing the Individual Spore Variability and the Parameter Uncertainty in Bacterial Survival Kinetics Model by Using Second-Order Monte Carlo Simulation
Source: Front Microbiol. 2020 May 19;11:985. doi: 10.3389/fmicb.2020.00985 (PMC7248279; doi:10.3389/fmicb.2020.00985)
Supplement: Data Sheet S1 — Dataset and the R script for the calculation. [file Data_Sheet_1.zip › Supplementary materials/program/Bootstrap/Bootstrapping_Plot.R]

#source("Bootstrapping.R")
#Bootstrapped[[δ,p,se],pH,Temp,replicates]
ColorPalette<-c("#000099","#11443D","#A27033","#FF0000","#5F154B")
ColorPalette_blight<-c("#6666FF","#50D2BE","#FFDDAD","#FFC0CB","#D23BAA")
COL<-c("#000099","#A27033","#FF0000")
COL_blight<-c("#6666FF","#FFDDAD","#FFC0CB")

PCH<-c(21,24,23,22,25)
PCHB<-c(21,24,23,22,25)
#####
#Relation between Bootstrapped δ and p parameter pH7.0
quartz(type="pdf", file="bootstrap_plot/Relation between Bootstrapped δ and p parameter pH7.0.pdf", width=6, height=6)
par(mar=c(5,5,1,1)+0,1,bg="transparent",fg="black",col.axis="black", col.lab="black",
    col.main="black", col.sub="black")
plot(Bootstrapped[2,5,1,]~log10(Bootstrapped[1,5,1,]),lwd = 1,
     new=T,cex=1,cex.axis=1.5,cex.lab=1.5,
     las=1,ylim=c(0.5,3),xlim=c(1,4),pch=16,col=COL[1],
     xlab="Log10 δ parameter (-)",ylab="p parameter (-)")
points(Bootstrapped[2,5,2,]~log10(Bootstrapped[1,5,2,]),lwd = 1,
       new=T,cex=1,cex.axis=1.5,cex.lab=1.5,
       las=1,ylim=c(0.5,3),xlim=c(1,4),pch=16,col=COL[2],
       xlab="Log10 δ parameter (-)",ylab="p parameter (-)")
points(Bootstrapped[2,5,3,]~log10(Bootstrapped[1,5,3,]),lwd = 1,
       new=T,cex=1,cex.axis=1.5,cex.lab=1.5,
       las=1,ylim=c(0.5,3),xlim=c(1,4),pch=16,col=COL[3],
       xlab="Log10 δ parameter (-)",ylab="p parameter (-)")
legend("topleft",bty="n",legend=c("80ºC","85ºC","90ºC"),col=c(COL[1],COL[2],COL[3]),pch=16,cex=1.5)
dev.off()

#Histgram of Bootstrapped δ parameter pH7.0
quartz(type="pdf", file="bootstrap_plot/Histgram of Bootstrapped δ parameter pH7.0.pdf", width=6, height=6)

par(mar=c(5,5,1,1)+0,1,bg="transparent",fg="black",col.axis="black", col.lab="black", 
    col.main="black", col.sub="black")
hist(log10(Bootstrapped[1,5,3,]),probability=T,lwd = 1,cex=2,cex.axis=1.5,cex.lab=1.5,col.axis="black",
     border=COL[3],col=COL[3],las=1,xlim=c(1,4),ylim=c(0,80),xlab="Log10 δ parameter (-)",main="",ylab="Frequency (%)",fg="black")
hist(log10(Bootstrapped[1,5,2,]),probability=T,lwd = 1,cex=2,cex.axis=1.5,cex.lab=1.5,col.axis="black",
     border=COL[2],col=COL[2],las=1,xlim=c(1,4),ylim=c(0,80),xlab="Log10 δ parameter (-)",
     ylab="Frequency (%)",fg="black",add=TRUE)
hist(log10(Bootstrapped[1,5,1,]),probability=T,lwd = 1,cex=2,cex.axis=1.5,cex.lab=1.5,col.axis="black",
     border=COL[1],col=COL[1],las=1,xlim=c(1,4),ylim=c(0,80),xlab="Log10 δ parameter (-)",
     ylab="Frequency (%)",fg="black",add=TRUE)
legend("topright",bty="n",legend=c("80ºC","85ºC","90ºC"),
       col=c(COL[1], COL[2], COL[3]), pch=15, cex=1.5)
box(col="black",lwd = 1) 
dev.off()

#Histgram of Bootstrapped p parameter pH7.0
quartz(type="pdf", file="bootstrap_plot/Histgram of Bootstrapped p parameter pH7.0.pdf", width=6, height=6)

par(mar=c(5,5,1,1)+0,1,bg="transparent",fg="black",col.axis="black", col.lab="black", col.main="black", col.sub="black")
hist(Bootstrapped[2,5,3,],probability=T,lwd = 1,cex=2,cex.axis=1.5,cex.lab=1.5,col.axis="black",
     border=COL[3],col=COL[3],las=1,xlim=c(0.5,3),ylim=c(0,80),xlab="p parameter (-)",main="",ylab="Frequency (%)",fg="black")
hist(Bootstrapped[2,5,2,],probability=T,lwd = 1,cex=2,cex.axis=1.5,cex.lab=1.5,col.axis="black",
     border=COL[2],col=COL[2],las=1,xlim=c(0.5,3),ylim=c(0,80),xlab="",ylab="",main="",add=T)
hist(Bootstrapped[2,5,1,],probability=T,lwd = 1,cex=2,cex.axis=1.5,cex.lab=1.5,col.axis="black",
     border=COL[1],col=COL[1],las=1,xlim=c(0.5,3),ylim=c(0,80),xlab="",ylab=")",main="",add=T)
legend("topright",bty="n",legend=c("80ºC","85ºC","90ºC"),col=c(COL[1], COL[2], COL[3]), pch=15, cex=1.5)
box(col="black",lwd = 1) 
dev.off()


#Relation between Bootstrapped δ and p parameter pH6.6
quartz(type="pdf", file="bootstrap_plot/Relation between Bootstrapped δ and p parameter pH6.6.pdf", width=6, height=6)

par(mar=c(5,5,1,1)+0,1,bg="transparent",fg="black",col.axis="black", col.lab="black",
    col.main="black", col.sub="black")
plot(Bootstrapped[2,4,1,]~log10(Bootstrapped[1,4,1,]),lwd = 1,
     new=T,cex=1,cex.axis=1.5,cex.lab=1.5,
     las=1,ylim=c(0.5,3),xlim=c(1,4),pch=16,col=COL[1],
     xlab="Log10 δ parameter (-)",ylab="p parameter (-)")
points(Bootstrapped[2,4,2,]~log10(Bootstrapped[1,4,2,]),lwd = 1,
       new=T,cex=1,cex.axis=1.5,cex.lab=1.5,
       las=1,ylim=c(0.5,3),xlim=c(1,4),pch=16,col=COL[2],
       xlab="Log10 δ parameter (-)",ylab="p parameter (-)")
points(Bootstrapped[2,4,3,]~log10(Bootstrapped[1,4,3,]),lwd = 1,
       new=T,cex=1,cex.axis=1.5,cex.lab=1.5,
       las=1,ylim=c(0.5,3),xlim=c(1,4),pch=16,col=COL[3],
       xlab="Log10 δ parameter (-)",ylab="p parameter (-)")
legend("topleft",bty="n",legend=c("80ºC","85ºC","90ºC"),col=c(COL[1],COL[2],COL[3]),pch=16,cex=1.5)
dev.off()

#Histgram of Bootstrapped δ parameter pH6.6
quartz(type="pdf", file="bootstrap_plot/Histgram of Bootstrapped δ parameter pH6.6.pdf", width=6, height=6)

par(mar=c(5,5,1,1)+0,1,bg="transparent",fg="black",col.axis="black", col.lab="black", 
    col.main="black", col.sub="black")
hist(log10(Bootstrapped[1,4,3,]),probability=T,lwd = 1,cex=2,cex.axis=1.5,cex.lab=1.5,col.axis="black",
     border=COL[3],col=COL[3],las=1,xlim=c(1,4),ylim=c(0,80),xlab="Log10 δ parameter (-)",main="",ylab="Frequency (%)",fg="black")
hist(log10(Bootstrapped[1,4,2,]),probability=T,lwd = 1,cex=2,cex.axis=1.5,cex.lab=1.5,col.axis="black",
     border=COL[2],col=COL[2],las=1,xlim=c(1,4),ylim=c(0,80),xlab="Log10 δ parameter (-)",
     ylab="Frequency (%)",fg="black",add=TRUE)
hist(log10(Bootstrapped[1,4,1,]),probability=T,lwd = 1,cex=2,cex.axis=1.5,cex.lab=1.5,col.axis="black",
     border=COL[1],col=COL[1],las=1,xlim=c(1,4),ylim=c(0,80),xlab="Log10 δ parameter (-)",
     ylab="Frequency (%)",fg="black",add=TRUE)
legend("topright",bty="n",legend=c("80ºC","85ºC","90ºC"),
       col=c(COL[1], COL[2], COL[3]), pch=15, cex=1.5)
box(col="black",lwd = 1) 
dev.off()

#Histgram of Bootstrapped p parameter pH6.6
quartz(type="pdf", file="bootstrap_plot/Histgram of Bootstrapped p parameter pH6.6.pdf", width=6, height=6)
par(mar=c(5,5,1,1)+0,1,bg="transparent",fg="black",col.axis="black", col.lab="black", col.main="black", col.sub="black")
hist(Bootstrapped[2,4,3,],probability=T,lwd = 1,cex=2,cex.axis=1.5,cex.lab=1.5,col.axis="black",
     border=COL[3],col=COL[3],las=1,xlim=c(0.5,3),ylim=c(0,80),xlab="p parameter (-)",main="",ylab="Frequency (%)",fg="black")
hist(Bootstrapped[2,4,2,],probability=T,lwd = 1,cex=2,cex.axis=1.5,cex.lab=1.5,col.axis="black",
     border=COL[2],col=COL[2],las=1,xlim=c(0.5,3),ylim=c(0,80),xlab="",ylab="",main="",add=T)
hist(Bootstrapped[2,4,1,],probability=T,lwd = 1,cex=2,cex.axis=1.5,cex.lab=1.5,col.axis="black",
     border=COL[1],col=COL[1],las=1,xlim=c(0.5,3),ylim=c(0,80),xlab="",ylab=")",main="",add=T)
legend("topright",bty="n",legend=c("80ºC","85ºC","90ºC"),col=c(COL[1], COL[2], COL[3]), pch=15, cex=1.5)
box(col="black",lwd = 1) 
dev.off()


#Relation between Bootstrapped δ and p parameter pH6.2
quartz(type="pdf", file="bootstrap_plot/Relation between Bootstrapped δ and p parameter pH6.2.pdf", width=6, height=6)
par(mar=c(5,5,1,1)+0,1,bg="transparent",fg="black",col.axis="black", col.lab="black",
    col.main="black", col.sub="black")
plot(Bootstrapped[2,3,1,]~log10(Bootstrapped[1,3,1,]),lwd = 1,
     new=T,cex=1,cex.axis=1.5,cex.lab=1.5,
     las=1,ylim=c(0.5,3),xlim=c(1,4),pch=16,col=COL[1],
     xlab="Log10 δ parameter (-)",ylab="p parameter (-)")
points(Bootstrapped[2,3,2,]~log10(Bootstrapped[1,3,2,]),lwd = 1,
       new=T,cex=1,cex.axis=1.5,cex.lab=1.5,
       las=1,ylim=c(0.5,3),xlim=c(1,4),pch=16,col=COL[2],
       xlab="Log10 δ parameter (-)",ylab="p parameter (-)")
points(Bootstrapped[2,3,3,]~log10(Bootstrapped[1,3,3,]),lwd = 1,
       new=T,cex=1,cex.axis=1.5,cex.lab=1.5,
       las=1,ylim=c(0.5,3),xlim=c(1,4),pch=16,col=COL[3],
       xlab="Log10 δ parameter (-)",ylab="p parameter (-)")
legend("topleft",bty="n",legend=c("80ºC","85ºC","90ºC"),col=c(COL[1],COL[2],COL[3]),pch=16,cex=1.5)
dev.off()

#Histgram of Bootstrapped δ parameter pH6.2
quartz(type="pdf", file="bootstrap_plot/Histgram of Bootstrapped δ parameter pH6.2.pdf", width=6, height=6)

par(mar=c(5,5,1,1)+0,1,bg="transparent",fg="black",col.axis="black", col.lab="black", 
    col.main="black", col.sub="black")
hist(log10(Bootstrapped[1,3,3,]),probability=T,lwd = 1,cex=2,cex.axis=1.5,cex.lab=1.5,col.axis="black",
     border=COL[3],col=COL[3],las=1,xlim=c(1,4),ylim=c(0,80),xlab="Log10 δ parameter (-)",main="",ylab="Frequency (%)",fg="black")
hist(log10(Bootstrapped[1,3,2,]),probability=T,lwd = 1,cex=2,cex.axis=1.5,cex.lab=1.5,col.axis="black",
     border=COL[2],col=COL[2],las=1,xlim=c(1,4),ylim=c(0,80),xlab="Log10 δ parameter (-)",
     ylab="Frequency (%)",fg="black",add=TRUE)
hist(log10(Bootstrapped[1,3,1,]),probability=T,lwd = 1,cex=2,cex.axis=1.5,cex.lab=1.5,col.axis="black",
     border=COL[1],col=COL[1],las=1,xlim=c(1,4),ylim=c(0,80),xlab="Log10 δ parameter (-)",
     ylab="Frequency (%)",fg="black",add=TRUE)
legend("topright",bty="n",legend=c("80ºC","85ºC","90ºC"),
       col=c(COL[1], COL[2], COL[3]), pch=15, cex=1.5)
box(col="black",lwd = 1) 
dev.off()

#Histgram of Bootstrapped p parameter pH6.2
quartz(type="pdf", file="bootstrap_plot/Histgram of Bootstrapped p parameter pH6.2.pdf", width=6, height=6)

par(mar=c(5,5,1,1)+0,1,bg="transparent",fg="black",col.axis="black", col.lab="black", col.main="black", col.sub="black")
hist(Bootstrapped[2,3,3,],probability=T,lwd = 1,cex=2,cex.axis=1.5,cex.lab=1.5,col.axis="black",
     border=COL[3],col=COL[3],las=1,xlim=c(0.5,3),ylim=c(0,80),xlab="p parameter (-)",main="",ylab="Frequency (%)",fg="black")
hist(Bootstrapped[2,3,2,],probability=T,lwd = 1,cex=2,cex.axis=1.5,cex.lab=1.5,col.axis="black",
     border=COL[2],col=COL[2],las=1,xlim=c(0.5,3),ylim=c(0,80),xlab="",ylab="",main="",add=T)
hist(Bootstrapped[2,3,1,],probability=T,lwd = 1,cex=2,cex.axis=1.5,cex.lab=1.5,col.axis="black",
     border=COL[1],col=COL[1],las=1,xlim=c(0.5,3),ylim=c(0,80),xlab="",ylab=")",main="",add=T)
legend("topright",bty="n",legend=c("80ºC","85ºC","90ºC"),col=c(COL[1], COL[2], COL[3]), pch=15, cex=1.5)
box(col="black",lwd = 1) 
dev.off()


#Relation between Bootstrapped δ and p parameter pH5.8
quartz(type="pdf", file="bootstrap_plot/Relation between Bootstrapped δ and p parameter pH5.8.pdf", width=6, height=6)

par(mar=c(5,5,1,1)+0,1,bg="transparent",fg="black",col.axis="black", col.lab="black",
    col.main="black", col.sub="black")
plot(Bootstrapped[2,2,1,]~log10(Bootstrapped[1,2,1,]),lwd = 1,
     new=T,cex=1,cex.axis=1.5,cex.lab=1.5,
     las=1,ylim=c(0.5,3),xlim=c(1,4),pch=16,col=COL[1],
     xlab="Log10 δ parameter (-)",ylab="p parameter (-)")
points(Bootstrapped[2,2,2,]~log10(Bootstrapped[1,2,2,]),lwd = 1,
       new=T,cex=1,cex.axis=1.5,cex.lab=1.5,
       las=1,ylim=c(0.5,3),xlim=c(1,4),pch=16,col=COL[2],
       xlab="Log10 δ parameter (-)",ylab="p parameter (-)")
points(Bootstrapped[2,2,3,]~log10(Bootstrapped[1,2,3,]),lwd = 1,
       new=T,cex=1,cex.axis=1.5,cex.lab=1.5,
       las=1,ylim=c(0.5,3),xlim=c(1,4),pch=16,col=COL[3],
       xlab="Log10 δ parameter (-)",ylab="p parameter (-)")
legend("topleft",bty="n",legend=c("80ºC","85ºC","90ºC"),col=c(COL[1],COL[2],COL[3]),pch=16,cex=1.5)
dev.off()

#Histgram of Bootstrapped δ parameter pH5.8
quartz(type="pdf", file="bootstrap_plot/Histgram of Bootstrapped δ parameter pH5.8.pdf", width=6, height=6)
par(mar=c(5,5,1,1)+0,1,bg="transparent",fg="black",col.axis="black", col.lab="black", 
    col.main="black", col.sub="black")
hist(log10(Bootstrapped[1,2,3,]),probability=T,lwd = 1,cex=2,cex.axis=1.5,cex.lab=1.5,col.axis="black",
     border=COL[3],col=COL[3],las=1,xlim=c(1,4),ylim=c(0,80),xlab="Log10 δ parameter (-)",main="",ylab="Frequency (%)",fg="black")
hist(log10(Bootstrapped[1,2,2,]),probability=T,lwd = 1,cex=2,cex.axis=1.5,cex.lab=1.5,col.axis="black",
     border=COL[2],col=COL[2],las=1,xlim=c(1,4),ylim=c(0,80),xlab="Log10 δ parameter (-)",
     ylab="Frequency (%)",fg="black",add=TRUE)
hist(log10(Bootstrapped[1,2,1,]),probability=T,lwd = 1,cex=2,cex.axis=1.5,cex.lab=1.5,col.axis="black",
     border=COL[1],col=COL[1],las=1,xlim=c(1,4),ylim=c(0,80),xlab="Log10 δ parameter (-)",
     ylab="Frequency (%)",fg="black",add=TRUE)
legend("topright",bty="n",legend=c("80ºC","85ºC","90ºC"),
       col=c(COL[1], COL[2], COL[3]), pch=15, cex=1.5)
box(col="black",lwd = 1) 
dev.off()

#Histgram of Bootstrapped p parameter pH5.8
quartz(type="pdf", file="bootstrap_plot/Histgram of Bootstrapped p parameter pH5.8.pdf", width=6, height=6)
par(mar=c(5,5,1,1)+0,1,bg="transparent",fg="black",col.axis="black", col.lab="black", col.main="black", col.sub="black")
hist(Bootstrapped[2,2,3,],probability=T,lwd = 1,cex=2,cex.axis=1.5,cex.lab=1.5,col.axis="black",
     border=COL[3],col=COL[3],las=1,xlim=c(0.5,3),ylim=c(0,80),xlab="p parameter (-)",main="",ylab="Frequency (%)",fg="black")
hist(Bootstrapped[2,2,2,],probability=T,lwd = 1,cex=2,cex.axis=1.5,cex.lab=1.5,col.axis="black",
     border=COL[2],col=COL[2],las=1,xlim=c(0.5,3),ylim=c(0,80),xlab="",ylab="",main="",add=T)
hist(Bootstrapped[2,2,1,],probability=T,lwd = 1,cex=2,cex.axis=1.5,cex.lab=1.5,col.axis="black",
     border=COL[1],col=COL[1],las=1,xlim=c(0.5,3),ylim=c(0,80),xlab="",ylab=")",main="",add=T)
legend("topright",bty="n",legend=c("80ºC","85ºC","90ºC"),col=c(COL[1], COL[2], COL[3]), pch=15, cex=1.5)
box(col="black",lwd = 1) 
dev.off()


#Relation between Bootstrapped δ and p parameter pH5.4
quartz(type="pdf", file="bootstrap_plot/Relation between Bootstrapped δ and p parameter pH5.4.pdf", width=6, height=6)

par(mar=c(5,5,1,1)+0,1,bg="transparent",fg="black",col.axis="black", col.lab="black",
    col.main="black", col.sub="black")
plot(Bootstrapped[2,1,1,]~log10(Bootstrapped[1,1,1,]),lwd = 1,
     new=T,cex=1,cex.axis=1.5,cex.lab=1.5,
     las=1,ylim=c(0.5,3),xlim=c(1,4),pch=16,col=COL[1],
     xlab="Log10 δ parameter (-)",ylab="p parameter (-)")
points(Bootstrapped[2,1,2,]~log10(Bootstrapped[1,1,2,]),lwd = 1,
       new=T,cex=1,cex.axis=1.5,cex.lab=1.5,
       las=1,ylim=c(0.5,3),xlim=c(1,4),pch=16,col=COL[2],
       xlab="Log10 δ parameter (-)",ylab="p parameter (-)")
points(Bootstrapped[2,1,3,]~log10(Bootstrapped[1,1,3,]),lwd = 1,
       new=T,cex=1,cex.axis=1.5,cex.lab=1.5,
       las=1,ylim=c(0.5,3),xlim=c(1,4),pch=16,col=COL[3],
       xlab="Log10 δ parameter (-)",ylab="p parameter (-)")
legend("topleft",bty="n",legend=c("80ºC","85ºC","90ºC"),col=c(COL[1],COL[2],COL[3]),pch=16,cex=1.5)
dev.off()

#Histgram of Bootstrapped δ parameter pH5.4
quartz(type="pdf", file="bootstrap_plot/Histgram of Bootstrapped δ parameter pH5.4.pdf", width=6, height=6)
par(mar=c(5,5,1,1)+0,1,bg="transparent",fg="black",col.axis="black", col.lab="black", 
    col.main="black", col.sub="black")
hist(log10(Bootstrapped[1,1,3,]),probability=T,lwd = 1,cex=2,cex.axis=1.5,cex.lab=1.5,col.axis="black",
     border=COL[3],col=COL[3],las=1,xlim=c(1,4),ylim=c(0,80),xlab="Log10 δ parameter (-)",main="",ylab="Frequency (%)",fg="black")
hist(log10(Bootstrapped[1,1,2,]),probability=T,lwd = 1,cex=2,cex.axis=1.5,cex.lab=1.5,col.axis="black",
     border=COL[2],col=COL[2],las=1,xlim=c(1,4),ylim=c(0,80),xlab="Log10 δ parameter (-)",
     ylab="Frequency (%)",fg="black",add=TRUE)
hist(log10(Bootstrapped[1,1,1,]),probability=T,lwd = 1,cex=2,cex.axis=1.5,cex.lab=1.5,col.axis="black",
     border=COL[1],col=COL[1],las=1,xlim=c(1,4),ylim=c(0,80),xlab="Log10 δ parameter (-)",
     ylab="Frequency (%)",fg="black",add=TRUE)
legend("topright",bty="n",legend=c("80ºC","85ºC","90ºC"),
       col=c(COL[1], COL[2], COL[3]), pch=15, cex=1.5)
box(col="black",lwd = 1) 
dev.off()

#Histgram of Bootstrapped p parameter pH5.4
quartz(type="pdf", file="bootstrap_plot/Histgram of Bootstrapped p parameter pH5.4.pdf", width=6, height=6)
par(mar=c(5,5,1,1)+0,1,bg="transparent",fg="black",col.axis="black", col.lab="black", col.main="black", col.sub="black")
hist(Bootstrapped[2,1,3,],probability=T,lwd = 1,cex=2,cex.axis=1.5,cex.lab=1.5,col.axis="black",
     border=COL[3],col=COL[3],las=1,xlim=c(0.5,3),ylim=c(0,80),xlab="p parameter (-)",main="",ylab="Frequency (%)",fg="black")
hist(Bootstrapped[2,1,2,],probability=T,lwd = 1,cex=2,cex.axis=1.5,cex.lab=1.5,col.axis="black",
     border=COL[2],col=COL[2],las=1,xlim=c(0.5,3),ylim=c(0,80),xlab="",ylab="",main="",add=T)
hist(Bootstrapped[2,1,1,],probability=T,lwd = 1,cex=2,cex.axis=1.5,cex.lab=1.5,col.axis="black",
     border=COL[1],col=COL[1],las=1,xlim=c(0.5,3),ylim=c(0,80),xlab="",ylab=")",main="",add=T)
legend("topright",bty="n",legend=c("80ºC","85ºC","90ºC"),col=c(COL[1], COL[2], COL[3]), pch=15, cex=1.5)
box(col="black",lwd = 1) 
dev.off()


#####
#Relation between Bootstrapped Log10 δ and temperature
quartz(type="pdf", file="bootstrap_plot/Relation between Bootstrapped Log10 δ and temperature.pdf", width=6, height=6)
par(mar=c(5,5,1,1)+0,1,bg="transparent",fg="black",col.axis="black", col.lab="black",
    col.main="black", col.sub="black")
plot(-1,-1,lwd = 1,
     new=T,cex=1,cex.axis=1.5,cex.lab=1.5,
     las=1,xlim=c(80,90),ylim=c(0,4),pch=16,col=ColorPalette[1],
     ylab="Log10 δ parameter (-)",xlab="Temperature (ºC)")
for(p in 5:1){
  for(j in 1:Replicates_Bootstrapping){
    curve(Regression_δ[1,j]+Regression_δ[2,j]*x+Regression_δ[3,j]*as.numeric(pH[p]),add=TRUE,
          xlim=c(80,90),ylim=c(0,4),col=ColorPalette_blight[6-p])
  }
}
for(p in 5:1){
  Mean<-c(mean(log10(Bootstrapped[1,p,1,])),mean(log10(Bootstrapped[1,p,2,])),mean(log10(Bootstrapped[1,p,3,])))
  Sd<-c(sd(log10(Bootstrapped[1,p,1,])),sd(log10(Bootstrapped[1,p,2,])),sd(log10(Bootstrapped[1,p,3,])))
  points(Mean~Temp,lwd = 1.5,
         new=T,cex=1.5,cex.axis=1.5,cex.lab=1.5,
         las=1,ylim=c(0.5,3),xlim=c(1,4),pch=PCH[6-p],col=ColorPalette[6-p],
         xlab="Log10 δ parameter (-)",ylab="p parameter (-)")
  arrows(Temp,Mean,Temp,Mean+Sd,angle=90,length=0.1,col=ColorPalette[6-p])
  arrows(Temp,Mean,Temp,Mean-Sd,angle=90,length=0.1,col=ColorPalette[6-p])
}
legend("bottomleft",bty="n",legend=c("pH7.0","pH6.6","pH6.2","pH5.8","pH5.4"),col=ColorPalette,pch=PCH,cex=1.5)
dev.off()

#####
#Relation between Bootstrapped p and temperature
quartz(type="pdf", file="bootstrap_plot/Relation between Bootstrapped p and temperature.pdf", width=6, height=6)
par(mar=c(5,5,1,1)+0,1,bg="transparent",fg="black",col.axis="black", col.lab="black",
    col.main="black", col.sub="black")
plot(-1,-1,lwd = 1,
     new=T,cex=1,cex.axis=1.5,cex.lab=1.5,
     las=1,xlim=c(80,90),ylim=c(0,3),pch=16,col=ColorPalette[1],
     ylab="p parameter (-)",xlab="Temperature (ºC)")
for(p in 5:1){
  for(j in 1:Replicates_Bootstrapping){
    curve(Regression_p[1,j]+Regression_p[2,j]*x+Regression_p[3,j]*as.numeric(pH[p]),add=TRUE,
          xlim=c(80,90),ylim=c(0,3),col=ColorPalette_blight[6-p])
  }
}
for(p in 5:1){
  Mean<-c(mean((Bootstrapped[2,p,1,])),mean((Bootstrapped[2,p,2,])),mean((Bootstrapped[2,p,3,])))
  Sd<-c(sd((Bootstrapped[2,p,1,])),sd((Bootstrapped[2,p,2,])),sd((Bootstrapped[2,p,3,])))
  points(Mean~Temp,lwd = 1.5,
         new=T,cex=1.5,cex.axis=1.5,cex.lab=1.5,
         las=1,ylim=c(0.5,3),xlim=c(0.5,3),pch=PCH[6-p],col=ColorPalette[6-p],
         xlab="Log10 δ parameter (-)",ylab="p parameter (-)")
  arrows(Temp,Mean,Temp,Mean+Sd,angle=90,length=0.1,col=ColorPalette[6-p])
  arrows(Temp,Mean,Temp,Mean-Sd,angle=90,length=0.1,col=ColorPalette[6-p])
}
legend("topright",bty="n",legend=c("pH7.0","pH6.6","pH6.2","pH5.8","pH5.4"),col=ColorPalette,pch=PCH,cex=1.5)
dev.off()
#####
#Relation between Bootstrapped Log10 δ and pH
quartz(type="pdf", file="bootstrap_plot/Relation between Bootstrapped Log10 δ and pH.pdf", width=6, height=6)
par(mar=c(5,5,1,1)+0,1,bg="transparent",fg="black",col.axis="black", col.lab="black",
    col.main="black", col.sub="black")
plot(-1,-1,lwd = 1,
     new=T,cex=1,cex.axis=1.5,cex.lab=1.5,
     las=1,xlim=c(5,7),ylim=c(0,4),pch=16,col=COL[1],
     ylab="Log10 δ parameter (-)",xlab="pH (-)")
for(p in 1:3){
  for(j in 1:Replicates_Bootstrapping){
    curve(Regression_δ[1,j]+Regression_δ[2,j]*Temp[p]+Regression_δ[3,j]*x,add=TRUE,
          xlim=c(5,7),ylim=c(0,4),col=COL_blight[p])
  }
}
for(p in 1:3){
  Mean<-c(mean(log10(Bootstrapped[1,1,p,])),
          mean(log10(Bootstrapped[1,2,p,])),
          mean(log10(Bootstrapped[1,3,p,])),
          mean(log10(Bootstrapped[1,4,p,])),
          mean(log10(Bootstrapped[1,5,p,])))
  Sd<-c(sd(log10(Bootstrapped[1,1,p,])),
        sd(log10(Bootstrapped[1,2,p,])),
        sd(log10(Bootstrapped[1,3,p,])),
        sd(log10(Bootstrapped[1,4,p,])),
        sd(log10(Bootstrapped[1,5,p,])))
  points(Mean~as.numeric(pH),
         new=T,cex=1.5,cex.axis=1.5,cex.lab=1.5,lwd=1.5,
         las=1,xlim=c(5,7),ylim=c(0,4),pch=PCH[p],col=COL[p],
         xlab="Log10 δ parameter (-)",ylab="p parameter (-)")
  arrows(as.numeric(pH),Mean,as.numeric(pH),Mean+Sd,angle=90,length=0.1,col=COL[p])
  arrows(as.numeric(pH),Mean,as.numeric(pH),Mean-Sd,angle=90,length=0.1,col=COL[p])
}
legend("bottomright",bty="n",legend=c("80ºC","85ºC","90ºC"),
       col=COL,pch=c(PCH[1:5]),cex=1.5,bg="transparent")
dev.off()


#####
#Relation between Bootstrapped p and pH
quartz(type="pdf", file="bootstrap_plot/Relation between Bootstrapped p and pH.pdf", width=6, height=6)
par(mar=c(5,5,1,1)+0,1,bg="transparent",fg="black",col.axis="black", col.lab="black",
    col.main="black", col.sub="black")
plot(-1,-1,lwd = 1,
     new=T,cex=1,cex.axis=1.5,cex.lab=1.5,
     las=1,xlim=c(5,7),ylim=c(0,3),pch=16,col=COL[1],
     ylab="p parameter (-)",xlab="pH (-)")
for(p in 1:3){
  for(j in 1:Replicates_Bootstrapping){
    curve(Regression_p[1,j]+Regression_p[2,j]*Temp[p]+Regression_p[3,j]*x,
          add=TRUE,xlim=c(5,7),ylim=c(0,3),col=COL_blight[p])
  }
}
for(p in 1:3){
  Mean<-c(mean(Bootstrapped[2,1,p,]),
          mean(Bootstrapped[2,2,p,]),
          mean(Bootstrapped[2,3,p,]),
          mean(Bootstrapped[2,4,p,]),
          mean(Bootstrapped[2,5,p,]))
  Sd<-c(sd(Bootstrapped[2,1,p,]),
        sd(Bootstrapped[2,2,p,]),
        sd(Bootstrapped[2,3,p,]),
        sd(Bootstrapped[2,4,p,]),
        sd(Bootstrapped[2,5,p,]))
  points(Mean~as.numeric(pH),lwd = 1.5,
         new=T,cex=1.5,cex.axis=1.5,cex.lab=1.5,
         las=1,xlim=c(5,7),ylim=c(0,3),pch=PCH[p],col=COL[p],
         xlab="Log10 δ parameter (-)",ylab="p parameter (-)")
  arrows(as.numeric(pH),Mean,as.numeric(pH),Mean+Sd,angle=90,length=0.1,col=COL[p])
  arrows(as.numeric(pH),Mean,as.numeric(pH),Mean-Sd,angle=90,length=0.1,col=COL[p])
}
legend("bottomright",bty="n",legend=c("80ºC","85ºC","90ºC"),col=COL,pch=c(PCH[1:5]),cex=1.5)
dev.off()


#####
WeibullBootstrappingPlot <- function(t,p){
  TEMP<-Temp[t]
  PH<-pH[p]
  for(h in 1:Replicates_Bootstrapping){
    if(h==Replicates_Bootstrapping){
      curve(-(x/Bootstrapped[1,grep(PH,x=pH),grep(TEMP,x=Temp),h]*60)^Bootstrapped[2,grep(PH,x=pH),grep(TEMP,x=Temp),h], type="l", add = TRUE,col=ColorPalette_blight[6-p])
      Time_60<-((aggregate(get(paste("St",TEMP,"_",PH, sep="")),
                           by=list(get(paste("TIME",TEMP,"_",PH, sep=""))), mean)[,1])/60)
      points(aggregate(get(paste("St",TEMP,"_",PH, sep="")),
                       by=list(get(paste("TIME",TEMP,"_",PH, sep=""))), mean)[,2] 
             ~ Time_60,
             lwd = 1.5,cex=1.5,cex.axis=1.5,cex.lab=1.5,pch=PCH[6-p],col=ColorPalette[6-p])
      arrows(Time_60,
             aggregate(get(paste("St",TEMP,"_",PH, sep="")),
                       by=list(get(paste("TIME",TEMP,"_",PH, sep=""))), mean)[,2],
             Time_60,
             aggregate(get(paste("St",TEMP,"_",PH, sep="")),
                       by=list(get(paste("TIME",TEMP,"_",PH, sep=""))), mean)[,2]+aggregate(get(paste("St",TEMP,"_",PH, sep="")),
                                                                                            by=list(get(paste("TIME",TEMP,"_",PH, sep=""))), sd)[,2] ,angle=90,length=0.1,col=ColorPalette[6-p])
      arrows(Time_60,
             aggregate(get(paste("St",TEMP,"_",PH, sep="")),
                       by=list(get(paste("TIME",TEMP,"_",PH, sep=""))), mean)[,2],
             Time_60,
             aggregate(get(paste("St",TEMP,"_",PH, sep="")),
                       by=list(get(paste("TIME",TEMP,"_",PH, sep=""))), mean)[,2]-aggregate(get(paste("St",TEMP,"_",PH, sep="")),
                                                                                            by=list(get(paste("TIME",TEMP,"_",PH, sep=""))), sd)[,2],angle=90,length=0.1,col=ColorPalette[6-p])
      
    }
    else{
      curve(-(x/Bootstrapped[1,grep(PH,x=pH),grep(TEMP,x=Temp),h]*60)^Bootstrapped[2,grep(PH,x=pH),grep(TEMP,x=Temp),h], type="l", add = TRUE,col=ColorPalette_blight[6-p])
    }
  }
}

for(i in 1:length(Temp)){
  if(i==1){xLIM<-80}
  quartz(type="pdf", file=paste("bootstrap_plot/Weibull_plot",Temp[i],".pdf", sep=""), width=6, height=6)
  par(mar=c(5,5,1,1)+0,1,bg="transparent")
  plot(-1,-1,lwd = 1.5,cex=0,cex.axis=1.5,cex.lab=1.5,ylim=c(-6,0),xlim=c(0,xLIM),pch=1,
       yaxt="n",xlab="Heating time (min)",ylab=expression(paste("Surval ratio (",logN/N[0],")")))    # 散布図を描く
  axis(2,at=seq(-6,0,1),las=2,cex.lab=1.5,cex.axis=1.5)
  for(j in 1:length(pH)){
    WeibullBootstrappingPlot(i,j)
  }
  if(i==1){basyo<-"bottomleft"}
  else{basyo<-"topright"}
  legend(basyo,bty="n",legend=c("pH7.0","pH6.6","pH6.2","pH5.8","pH5.4"),col=ColorPalette,pch=PCH,cex=1.5,bg="transparent")
  dev.off()
}
