# Supplementary material for: Describing the Individual Spore Variability and the Parameter Uncertainty in Bacterial Survival Kinetics Model by Using Second-Order Monte Carlo Simulation
Source: Front Microbiol. 2020 May 19;11:985. doi: 10.3389/fmicb.2020.00985 (PMC7248279; doi:10.3389/fmicb.2020.00985)
Supplement: Data Sheet S1 — Dataset and the R script for the calculation. [file Data_Sheet_1.zip › Supplementary materials/program/2DMC.R]

### PLEASE SET "Supplementary meterial" as working directory


#Initial Information
Initial<-10^4.14
HeatingTime<-3000
ylimit<-8
replicates<-100
start.value<-10^-6
SurvivalCounts <- rpois(1,lambda = Initial)
#SurvivalCounts <- Initial
HeatingTime.vs.SimulatedCounts <- matrix(0, ncol=4, nrow=HeatingTime+1)
PH<-6.41
#####
#Plot of observed value
Detected<-read.csv(file="data/Observed/Dynamic_example_detected.csv",header = T,sep=",")
NotDetected<-read.csv(file="data/Observed/Dynamic_example_not_detected.csv",header = T,sep=",")
DetectedTimemin<-Detected$Time/60
NonDetectedTimemin<-NotDetected$Time/60

#####
#bootstrap regression
Replicates_Bootstrapping<-1000 #Replicates of bootstrap
source("program/Bootstrap/Bootstrapping.R")
source("program/Bootstrap/Functions.R")
#Regression_δ#Bootstrapped[[δ,p,se],pH,Temp,replicates]


#Temperature profile
TempH<-read.csv(file="data/temperature profile/Dynamic example.csv",header = F,sep=",")


par(mar=c(5,5,1,4.5)+0,1,bg="transparent")
plot(-1,-1,
     cex=2,cex.axis=1.5,cex.lab=1.5,xlab="Heating time (min)",
     ylab=expression(paste("Survival cell count (", log[10],"CFU)")),xlim=c(0,HeatingTime/60),
     ylim=c(0,ylimit),xaxp=c(0,HeatingTime/60,5),yaxp=c(0,8,8),col=gray(0.6),
     las=1,bg="transparent")
SimulatedCellCountsForSave<-NULL
SimulatedCellCountsForSave<-seq(0,HeatingTime,1)

#Simulation
#####
par(mar=c(5,5,1,4.5)+0,1,bg="transparent")
plot(-1,-1,
     cex=2,cex.axis=1.5,cex.lab=1.5,xlab="Heating time (min)",
     ylab=expression(paste("Survival cell count (", log[10],"CFU)")),xlim=c(0,HeatingTime/60),
     ylim=c(0,ylimit),xaxp=c(0,HeatingTime/60,5),yaxp=c(0,8,8),col=gray(0.6),
     las=1,bg="transparent")
SimulatedCellCountsForSave<-NULL
SimulatedCellCountsForSave<-seq(0,HeatingTime,1)

for(a in seq(1,replicates,1)){
  SurvivalCounts <- rpois(1,lambda = Initial)
  N0 <- SurvivalCounts
  simulated.num<-sample(1:Replicates_Bootstrapping,1)
  for(row in seq(1,HeatingTime+1,1)){
    time1<-row-1 #(time (s))
    time2<-row #(time (s))
    HeatingTime.vs.SimulatedCounts[row,1] <- time1
    HeatingTime.vs.SimulatedCounts[row,2] <- SurvivalCounts
    T1<-TempHistory(time1)
    T2<-TempHistory(time2)
    HeatingTime.vs.SimulatedCounts[row,3] <- T1
    δ<-para_T(T1,T2)[1]
    p<-para_T(T1,T2)[2]
    HeatingTime.vs.SimulatedCounts[row,4] <- δ
    if(SurvivalCounts>0){
      average<-abs(SurvivalCounts-f_N(time1,time2,SurvivalCounts,N0,simulated.num))
      SurvivalCounts <-SurvivalCounts-rbinom(1,size=SurvivalCounts,prob=(average/SurvivalCounts))
    }
  }
  SimulatedCellCountsForSave<-cbind(SimulatedCellCountsForSave,HeatingTime.vs.SimulatedCounts[,2])
  Timemin<-(HeatingTime.vs.SimulatedCounts[,1]/60)
  points(Timemin,log10(HeatingTime.vs.SimulatedCounts[,2]),col=gray(0.6), type="s")
}

points(Detected$CFU~DetectedTimemin,col="white",cex=1.5,pch=16)
points(Detected$CFU~DetectedTimemin,lwd=1.5,col=1,cex=1.5,pch=1)
points(NotDetected$CFU~NonDetectedTimemin,lwd=1.5,pch=4,cex=1.5,col=1)


#####

SurvivalRate <- 0
HeatingTime.vs.SimulatedRate <- matrix(0, ncol=4, nrow=HeatingTime+1)

for(row in seq(1,HeatingTime+1,1)){
  time1<-row-1 #(time (s))
  time2<-row #(time (s))
  HeatingTime.vs.SimulatedRate[row,1] <- time1
  logSt1 <- SurvivalRate
  HeatingTime.vs.SimulatedRate[row,2] <- SurvivalRate
  T1<-TempHistory(time1)
  T2<-TempHistory(time2)
  HeatingTime.vs.SimulatedRate[row,3] <- T1
  δ<-normalpara_T(T1,T2)[1]
  p<-normalpara_T(T1,T2)[2]
  HeatingTime.vs.SimulatedRate[row,4] <- δ
  SurvivalRate <- f_logS(time1,time2,logSt1)
}
par(new = T)
Timemin<-HeatingTime.vs.SimulatedRate[,1]/60
points(log10(Initial)+HeatingTime.vs.SimulatedRate[,2]~Timemin,
       cex=2,cex.axis=1.5,cex.lab=1.5,xlab="",type="l",
       ylab="",xlim=c(0,HeatingTime/60),lwd=1.5,
       yaxt="n",xaxt="n",ylim=c(0,ylimit),col="blue")


#Temperature plofiles
#####

par(mar=c(5,5,1,4.5)+0,1,bg="transparent",new=T)
plot(-1,-1,type="s",
     cex=2,cex.axis=1.5,cex.lab=1.5,xlab="",
     ylab="",xlim=c(0,HeatingTime/60),
     ylim=c(0,ylimit),xaxp=c(0,HeatingTime,3),yaxp=c(0,ylimit,8),col=gray(0.6),
     las=1,bg="transparent")
axis(4,at=seq(0,100,20),las=2,cex.lab=1.5,cex.axis=1.5)

mtext("Temperature(ºC)", #2軸目のラベル名
      side = 4, #どこにラベルを置くか(1なら下,2なら左,3なら上,4なら右)
      line = 3.25 #グラフの枠からの距離
      ,cex=1.5
)

#####
par(new =TRUE,mar=c(5,5,1,4.5)+0) 
Timemin<-HeatingTime.vs.SimulatedCounts[,1]
plot(
  HeatingTime.vs.SimulatedCounts[,3]~Timemin, 
  type = "l", lty=1,
  axes = FALSE, 
  ylab = "",xlab = "",  
  col="red", ylim=c(0,100),xlim=c(0,HeatingTime),lwd = 1.5
)
axis(4,at=seq(0,100,20),las=2,cex.lab=1.5,cex.axis=1.5)
mtext("Temperature(ºC)", side = 4, line = 3.25, cex=1.5)


### RMMaxSE & RMMinSE
MAX<-NULL
MIN<-NULL
for(i in seq(1,length(Detected$Time),1)){
  Simulated<-log10(SimulatedCellCountsForSave[Detected$Time[i]+1,2:(replicates+1)])
  Simulated[is.infinite(Simulated)] <- 0
  MAX<- rbind(MAX,max((Simulated-Detected$CFU[i])^2))
  MIN<- rbind(MIN,min((Simulated-Detected$CFU[i])^2))
}
mean(MAX)^0.5
mean(MIN)^0.5


#Check if R_hut values are lower than 1.1 to confirm convergence of parameter distributions
R_huts
