# Supplementary material for: Describing the Individual Spore Variability and the Parameter Uncertainty in Bacterial Survival Kinetics Model by Using Second-Order Monte Carlo Simulation
Source: Front Microbiol. 2020 May 19;11:985. doi: 10.3389/fmicb.2020.00985 (PMC7248279; doi:10.3389/fmicb.2020.00985)
Supplement: Data Sheet S1 — Dataset and the R script for the calculation. [file Data_Sheet_1.zip › Supplementary materials/data/85░C/85 6.2/85 6.2.csv]

TIME	St
0	0
0	0
0	0
5	-0.842456159
5	-0.722410208
5	-0.827357496
10	-0.727384939
10	-0.888289529
10	-0.985759561
15	-1.330993219
15	-1.369911285
15	-1.198367654
20	-1.862224039
20	-1.911273436
20	-1.743121968
25	-2.522878745
25	-2.369911285
25	-2.273001272
30	-3.072287538
30	-3.202963405
30	-3.412663265
35	-4.330993219
35	-3.698970004
35	-3.585026652
