# Supplementary material for: Describing the Individual Spore Variability and the Parameter Uncertainty in Bacterial Survival Kinetics Model by Using Second-Order Monte Carlo Simulation
Source: Front Microbiol. 2020 May 19;11:985. doi: 10.3389/fmicb.2020.00985 (PMC7248279; doi:10.3389/fmicb.2020.00985)
Supplement: Data Sheet S1 — Dataset and the R script for the calculation. [file Data_Sheet_1.zip › Supplementary materials/data/85░C/85 7.0/85 7.0.csv]

TIME	St
0	0
0	0
0	0
5	-0.312611868
5	-0.211806811
5	-0.257564302
10	-0.31202538
10	-0.300487467
10	-0.340797123
15	-0.537602002
15	-0.62205662
15	-0.637093616
20	-0.905266906
20	-0.900923925
20	-0.83305212
25	-1.215115367
25	-1.126388803
25	-1.131135238
30	-1.758515779
30	-1.731363533
30	-1.834904125
35	-2.685606043
35	-2.635918259
35	-2.411728293
