# Supplementary material for: Describing the Individual Spore Variability and the Parameter Uncertainty in Bacterial Survival Kinetics Model by Using Second-Order Monte Carlo Simulation
Source: Front Microbiol. 2020 May 19;11:985. doi: 10.3389/fmicb.2020.00985 (PMC7248279; doi:10.3389/fmicb.2020.00985)
Supplement: Data Sheet S1 — Dataset and the R script for the calculation. [file Data_Sheet_1.zip › Supplementary materials/data/85░C/85 5.4/85 5.4.csv]

TIME	St
0	0
0	0
0	0
5	-1.285682304
5	-1.312426132
10	-1.942985534
10	-2.167582992
10	-2.099652522
15	-3.265067849
15	-3.176873068
15	-3.301029996
20	-4.402652111
20	-4.267953537
20	-4.36486355
25	-5.444044796
25	-6.1430148
25	-5.029071448
30	-6.1430148
30	-5.841984805
