# Supplementary material for: Describing the Individual Spore Variability and the Parameter Uncertainty in Bacterial Survival Kinetics Model by Using Second-Order Monte Carlo Simulation
Source: Front Microbiol. 2020 May 19;11:985. doi: 10.3389/fmicb.2020.00985 (PMC7248279; doi:10.3389/fmicb.2020.00985)
Supplement: Data Sheet S1 — Dataset and the R script for the calculation. [file Data_Sheet_1.zip › Supplementary materials/data/85░C/85 6.6/85 6.6.csv]

TIME	St
0	0
0	0
0	0
5	-0.349014123
5	-0.365560676
5	-0.454118615
10	-0.541764089
10	-0.670652617
10	-0.961698392
15	-0.691337216
15	-0.934375265
15	-0.689826625
20	-1.23014102
20	-1.279987393
20	-1.246129126
25	-1.48176616
25	-1.489302913
25	-1.480833196
30	-2.307859642
30	-2.270123233
30	-2.415219826
35	-3.214720661
35	-2.863661804
35	-2.926502642
