# Supplementary material for: Describing the Individual Spore Variability and the Parameter Uncertainty in Bacterial Survival Kinetics Model by Using Second-Order Monte Carlo Simulation
Source: Front Microbiol. 2020 May 19;11:985. doi: 10.3389/fmicb.2020.00985 (PMC7248279; doi:10.3389/fmicb.2020.00985)
Supplement: Data Sheet S1 — Dataset and the R script for the calculation. [file Data_Sheet_1.zip › Supplementary materials/data/85░C/85 5.8/85 5.8.csv]

TIME	St
0	0
0	0
0	0
5	-1.188189381
5	-1.198116544
5	-1.312311006
10	-1.585026652
10	-1.640375289
10	-1.532638583
15	-1.974997731
15	-1.981114656
15	-2.00322897
20	-3.148062535
20	-2.71037802
20	-3.023123799
25	-3.238239166
25	-3.337942079
25	-3.528273777
30	-4.431363764
30	-4.130333768
30	-4.227243782
