# Supplementary material for: Describing the Individual Spore Variability and the Parameter Uncertainty in Bacterial Survival Kinetics Model by Using Second-Order Monte Carlo Simulation
Source: Front Microbiol. 2020 May 19;11:985. doi: 10.3389/fmicb.2020.00985 (PMC7248279; doi:10.3389/fmicb.2020.00985)
Supplement: Data Sheet S1 — Dataset and the R script for the calculation. [file Data_Sheet_1.zip › Supplementary materials/data/temperature profile/Dynamic example.csv]

21.1
21.1
21.2
21.3
21.4
21.5
21.6
21.8
21.9
21.9
22
22.1
22.2
22.2
22.4
22.4
22.5
22.6
22.6
22.7
22.7
22.8
22.8
22.8
22.9
23
23
23
23.1
23.1
23.1
23.2
23.2
23.2
23.2
23.3
23.3
23.3
23.4
23.4
23.4
23.5
23.5
23.5
23.5
23.6
23.6
23.6
23.6
23.6
23.6
23.7
23.7
23.8
23.8
23.8
23.8
23.8
23.9
23.9
23.9
23.9
23.9
24
24
24
24
24
24.1
24.1
24.1
24.1
24.1
24.1
24.2
24.2
24.2
24.2
24.3
24.3
24.3
24.3
24.3
24.3
24.4
24.4
24.4
24.4
24.5
24.5
24.5
24.5
24.6
24.8
25
25.1
25.2
25.3
25.3
25.4
25.4
25.5
25.6
25.6
25.7
25.7
25.8
25.8
25.8
25.9
25.9
25.9
26
26
26.1
26.1
26.2
26.2
26.2
26.2
26.3
26.3
26.3
26.3
26.3
26.4
26.5
26.7
27.1
27.6
28.1
28.8
29.4
30.2
31
31.8
32.7
33.5
34.4
35.2
36.1
37
37.9
38.8
39.7
40.6
41.5
42.4
43.3
44.2
45.2
46.1
47
48
48.9
49.8
50.8
51.8
52.7
53.7
54.7
55.7
56.6
57.6
58.6
59.5
60.5
61.5
62.5
63.5
64.5
65.5
66.5
67.5
68.4
69.4
70.3
71.1
72
72.8
73.6
74.4
75.2
75.8
76.1
76.4
76.7
77.1
77.4
77.8
78
78.3
78.5
78.7
78.9
79.1
79.3
79.5
79.6
79.8
79.9
80.1
80.2
80.3
80.4
80.6
80.7
80.8
80.9
81
81.1
81.2
81.2
81.3
81.4
81.5
81.6
81.7
81.7
81.8
81.9
81.9
82
82
82.1
82.2
82.2
82.3
82.4
82.4
82.4
82.5
82.6
82.6
82.6
82.7
82.7
82.8
82.8
82.8
82.9
82.9
83
83.1
83.3
83.5
83.9
84.2
84.4
84.6
84.8
84.9
85.1
85.3
85.5
85.6
85.7
85.8
85.9
86
86.2
86.3
86.4
86.5
86.5
86.6
86.7
86.8
86.8
86.9
87
87
87.1
87.2
87.3
87.3
87.3
87.4
87.4
87.5
87.6
87.6
87.7
87.7
87.7
87.8
87.9
87.9
88
88
88
88.1
88.1
88.2
88.2
88.2
88.2
88.3
88.3
88.4
88.4
88.4
88.5
88.5
88.6
88.6
88.6
88.7
88.7
88.7
88.7
88.7
88.8
88.8
88.8
88.9
88.9
88.9
88.9
88.9
88.8
88.6
88.3
88.1
87.9
87.8
87.7
87.6
87.5
87.4
87.3
87.2
87.2
87.1
87
86.9
86.9
86.8
86.8
86.7
86.7
86.6
86.6
86.6
86.5
86.5
86.5
86.4
86.4
86.3
86.3
86.3
86.3
86.2
86.2
86.2
86.2
86.2
86.2
86.1
86.1
86.1
86.1
86.1
86.1
86.1
86.1
86
86
86
86
86
86
86
85.9
85.9
85.9
85.9
85.9
85.9
85.9
85.9
85.9
85.9
85.9
85.9
85.9
85.9
85.9
85.9
85.9
85.9
85.9
85.9
85.8
85.6
85.4
85.2
84.9
84.7
84.6
84.4
84.2
84.1
84
83.8
83.7
83.6
83.5
83.4
83.3
83.2
83.1
83
82.9
82.9
82.8
82.8
82.7
82.6
82.6
82.5
82.4
82.4
82.4
82.3
82.3
82.3
82.2
82.2
82.1
82.1
82.1
82
82
82
81.9
81.9
81.9
81.9
81.9
81.9
81.8
81.8
81.8
81.8
81.7
81.7
81.7
81.7
81.7
81.7
81.6
81.6
81.6
81.6
81.6
81.6
81.5
81.6
81.5
81.5
81.5
81.5
81.5
81.5
81.5
81.5
81.5
81.4
81.5
81.6
81.8
82.1
82.3
82.5
82.6
82.8
82.9
83
83.1
83.3
83.4
83.5
83.6
83.7
83.8
83.8
83.9
84
84.1
84.1
84.2
84.2
84.3
84.3
84.4
84.4
84.5
84.5
84.5
84.6
84.6
84.6
84.7
84.7
84.7
84.7
84.8
84.8
84.8
84.9
84.9
84.9
84.9
84.9
84.9
85
85
85
85
85
85.1
85.1
85.1
85.1
85.1
85.1
85.1
85.2
85.2
85.2
85.2
85.2
85.2
85.2
85.2
85.2
85.2
85.2
85.2
85.3
85.3
85.2
85.3
85.3
85.3
85.5
85.7
85.9
86.2
86.4
86.5
86.6
86.7
86.8
86.9
87.1
87.2
87.3
87.4
87.5
87.6
87.6
87.7
87.8
87.9
87.9
88
88.1
88.1
88.2
88.3
88.3
88.3
88.4
88.4
88.5
88.5
88.6
88.6
88.6
88.7
88.7
88.8
88.8
88.9
88.9
88.9
88.9
89
89
89
89
89.1
89.1
89.1
89.2
89.2
89.2
89.3
89.3
89.3
89.3
89.3
89.3
89.3
89.4
89.4
89.4
89.4
89.5
89.5
89.5
89.5
89.5
89.5
89.5
89.5
89.6
89.6
89.6
89.5
89.3
89.2
88.9
88.7
88.6
88.4
88.3
88.2
88
87.9
87.8
87.7
87.6
87.6
87.5
87.4
87.3
87.2
87.2
87.1
87.1
87
87
86.9
86.8
86.8
86.8
86.7
86.7
86.7
86.6
86.6
86.6
86.5
86.5
86.5
86.5
86.4
86.4
86.4
86.4
86.4
86.3
86.3
86.3
86.3
86.3
86.2
86.2
86.2
86.2
86.2
86.1
86.1
86.2
86.1
86.1
86.1
86.1
86.1
86.1
86.1
86
86
86
86
86
86
86
86
86
86
86
85.9
85.9
85.7
85.5
85.2
85
84.8
84.6
84.5
84.3
84.2
84
83.9
83.8
83.7
83.6
83.5
83.4
83.3
83.2
83.1
83
83
82.9
82.8
82.8
82.7
82.7
82.6
82.6
82.5
82.4
82.4
82.3
82.3
82.3
82.2
82.2
82.1
82.1
82.1
82.1
82
82
82
81.9
81.9
81.9
81.8
81.8
81.8
81.7
81.7
81.7
81.7
81.7
81.7
81.7
81.6
81.6
81.6
81.6
81.6
81.5
81.5
81.5
81.5
81.5
81.5
81.5
81.5
81.5
81.4
81.4
81.4
81.4
81.4
81.5
81.6
81.8
82.1
82.2
82.4
82.6
82.7
82.8
82.9
83.1
83.2
83.3
83.4
83.5
83.6
83.7
83.7
83.8
83.9
84
84
84.1
84.1
84.2
84.2
84.3
84.3
84.4
84.4
84.4
84.5
84.5
84.6
84.6
84.6
84.7
84.7
84.7
84.7
84.7
84.8
84.8
84.8
84.9
84.9
84.9
84.9
84.9
85
85
85
85
85
85
85
85.1
85.1
85.1
85.1
85.1
85.2
85.2
85.2
85.2
85.2
85.2
85.2
85.2
85.2
85.2
85.2
85.2
85.3
85.3
85.3
85.4
85.5
85.8
86
86.2
86.3
86.5
86.6
86.7
86.8
86.9
87
87.2
87.3
87.4
87.4
87.6
87.6
87.7
87.8
87.9
87.9
88
88
88.1
88.2
88.3
88.3
88.4
88.4
88.4
88.5
88.6
88.6
88.6
88.7
88.7
88.7
88.8
88.8
88.9
88.9
88.9
89
89
89
89
89
89.1
89.1
89.1
89.2
89.2
89.2
89.2
89.2
89.3
89.3
89.3
89.3
89.3
89.3
89.4
89.4
89.4
89.4
89.4
89.5
89.5
89.5
89.5
89.5
89.5
89.6
89.6
89.5
89.4
89.3
89.1
88.9
88.7
88.5
88.4
88.3
88.2
88
87.9
87.8
87.7
87.6
87.5
87.4
87.4
87.3
87.2
87.1
87.1
87.1
87
86.9
86.9
86.8
86.8
86.8
86.7
86.7
86.6
86.6
86.6
86.5
86.5
86.5
86.5
86.4
86.4
86.4
86.4
86.3
86.3
86.3
86.3
86.2
86.2
86.2
86.2
86.2
86.2
86.2
86.1
86.1
86.1
86.1
86.1
86.1
86.1
86.1
86
86
86
86
86
86
86
86
85.9
85.9
85.9
85.9
85.9
85.9
85.9
85.8
85.6
85.4
85.2
84.9
84.7
84.6
84.4
84.3
84.1
84
83.8
83.7
83.6
83.5
83.4
83.3
83.2
83.1
83.1
83
82.9
82.9
82.8
82.7
82.7
82.6
82.6
82.5
82.4
82.4
82.4
82.3
82.3
82.2
82.2
82.2
82.1
82.1
82
82
82
82
81.9
81.9
81.9
81.8
81.8
81.8
81.8
81.7
81.7
81.7
81.7
81.7
81.7
81.6
81.6
81.6
81.6
81.5
81.5
81.5
81.5
81.5
81.5
81.5
81.5
81.4
81.4
81.4
81.4
81.4
81.4
81.4
81.5
81.6
81.8
82.1
82.2
82.4
82.6
82.7
82.8
83
83.1
83.2
83.3
83.4
83.5
83.6
83.7
83.7
83.8
83.9
84
84
84.1
84.1
84.2
84.3
84.3
84.3
84.4
84.4
84.4
84.5
84.5
84.6
84.6
84.7
84.7
84.7
84.7
84.7
84.7
84.8
84.8
84.8
84.8
84.9
84.9
84.9
85
85
85
85
85
85
85
85.1
85.1
85.1
85.1
85.1
85.1
85.1
85.2
85.2
85.2
85.2
85.2
85.2
85.2
85.2
85.2
85.3
85.3
85.3
85.3
85.3
85.4
85.6
85.8
86.1
86.2
86.4
86.5
86.6
86.8
86.9
87
87.1
87.3
87.3
87.4
87.5
87.6
87.7
87.8
87.9
87.9
88
88.1
88.2
88.2
88.3
88.3
88.4
88.4
88.5
88.5
88.6
88.6
88.7
88.7
88.7
88.8
88.8
88.8
88.9
88.9
88.9
89
89
89
89
89.1
89.1
89.1
89.2
89.2
89.2
89.2
89.3
89.3
89.3
89.3
89.3
89.3
89.4
89.4
89.4
89.4
89.5
89.5
89.5
89.5
89.5
89.5
89.5
89.5
89.6
89.6
89.6
89.6
89.6
89.5
89.3
89
88.9
88.6
88.5
88.4
88.2
88.1
88
87.9
87.7
87.7
87.6
87.5
87.4
87.3
87.3
87.2
87.1
87.1
87
87
86.9
86.9
86.8
86.8
86.7
86.7
86.7
86.6
86.6
86.5
86.5
86.5
86.5
86.4
86.4
86.4
86.4
86.4
86.3
86.3
86.3
86.3
86.2
86.2
86.2
86.2
86.2
86.2
86.1
86.1
86.1
86.1
86.1
86.1
86.1
86
86
86
86
86
86
86
85.9
85.9
85.9
85.9
85.9
85.9
85.9
85.9
85.9
85.8
85.6
85.5
85.2
85
84.8
84.6
84.4
84.3
84.1
84
83.9
83.8
83.6
83.5
83.4
83.3
83.2
83.1
83
83
82.9
82.8
82.7
82.7
82.6
82.6
82.5
82.4
82.4
82.4
82.3
82.2
82.2
82.2
82.1
82.1
82.1
82
82
82
81.9
81.9
81.8
81.8
81.8
81.7
81.7
81.7
81.7
81.7
81.6
81.6
81.6
81.6
81.6
81.5
81.5
81.5
81.5
81.5
81.5
81.5
81.4
81.4
81.4
81.4
81.4
81.3
81.3
81.3
81.3
81.3
81.3
81.3
81.3
81.4
81.6
81.8
82.1
82.2
82.4
82.5
82.6
82.8
82.9
83
83.1
83.2
83.3
83.4
83.5
83.6
83.7
83.8
83.8
83.9
83.9
84
84
84.1
84.2
84.2
84.3
84.3
84.3
84.4
84.4
84.4
84.5
84.5
84.6
84.6
84.6
84.6
84.7
84.7
84.7
84.7
84.8
84.8
84.8
84.8
84.9
84.9
84.9
84.9
84.9
85
85
85
85
85
85
85.1
85.1
85.1
85.1
85.1
85.1
85.1
85.1
85.1
85.1
85.2
85.2
85.2
85.2
85.2
85.2
85.2
85.3
85.4
85.6
85.9
86.1
86.2
86.4
86.5
86.6
86.8
86.9
87
87.1
87.2
87.3
87.4
87.5
87.6
87.7
87.8
87.9
87.9
88
88.1
88.1
88.2
88.2
88.3
88.3
88.4
88.4
88.5
88.5
88.6
88.6
88.7
88.7
88.7
88.8
88.8
88.9
88.9
88.9
88.9
89
89
89
89.1
89.1
89.1
89.2
89.2
89.2
89.2
89.2
89.3
89.3
89.3
89.3
89.4
89.4
89.4
89.4
89.4
89.5
89.5
89.5
89.5
89.5
89.5
89.5
89.6
89.6
89.6
89.6
89.6
89.5
89.3
89.2
89
88.7
88.6
88.4
88.3
88.2
88
87.9
87.8
87.7
87.6
87.5
87.4
87.4
87.3
87.3
87.2
87.1
87
87
86.9
86.9
86.8
86.8
86.7
86.7
86.7
86.6
86.6
86.6
86.5
86.5
86.5
86.4
86.4
86.4
86.4
86.4
86.3
86.3
86.3
86.3
86.2
86.2
86.2
86.2
86.2
86.1
86.1
86.1
86.1
86.1
86.1
86.1
86.1
86
86
86
86
86
86
85.9
85.9
85.9
85.9
85.9
85.9
85.9
85.9
85.9
85.9
85.8
85.7
85.6
85.3
85.1
84.9
84.7
84.5
84.4
84.2
84
83.9
83.8
83.7
83.5
83.4
83.3
83.3
83.1
83.1
83
82.9
82.9
82.8
82.7
82.6
82.6
82.5
82.5
82.4
82.4
82.3
82.2
82.2
82.2
82.1
82.1
82
82
82
81.9
81.9
81.9
81.8
81.8
81.8
81.7
81.7
81.7
81.6
81.6
81.6
81.6
81.5
81.5
81.5
81.5
81.5
81.5
81.4
81.4
81.4
81.4
81.4
81.4
81.3
81.3
81.3
81.3
81.3
81.3
81.3
81.3
81.3
81.2
81.3
81.3
81.4
81.7
81.9
82.1
82.3
82.4
82.5
82.6
82.8
82.9
83
83.1
83.2
83.3
83.4
83.5
83.6
83.7
83.8
83.8
83.9
83.9
84
84
84.1
84.2
84.2
84.3
84.3
84.4
84.4
84.4
84.5
84.5
84.6
84.6
84.6
84.6
84.7
84.7
84.7
84.8
84.8
84.8
84.8
84.8
84.9
84.9
84.9
84.9
85
85
85
85
85
85
85
85.1
85.1
85.1
85.1
85.1
85.1
85.2
85.2
85.2
85.2
85.2
85.2
85.2
85.2
85.2
85.2
85.2
85.2
85.3
85.5
85.8
86
86.2
86.3
86.4
86.6
86.7
86.8
87
87.1
87.2
87.3
87.4
87.5
87.6
87.7
87.7
87.8
87.9
87.9
88
88.1
88.2
88.2
88.3
88.3
88.4
88.4
88.5
88.5
88.6
88.6
88.7
88.7
88.7
88.8
88.8
88.9
88.9
88.9
88.9
89
89
89.1
89.1
89.2
89.2
89.2
89.2
89.2
89.2
89.3
89.3
89.3
89.3
89.3
89.4
89.4
89.4
89.4
89.5
89.5
89.5
89.5
89.5
89.5
89.5
89.5
89.5
89.6
89.6
89.6
89.6
89.6
89.5
89.3
89.1
88.9
88.7
88.5
88.4
88.2
88.1
88
87.9
87.8
87.7
87.6
87.5
87.4
87.3
87.3
87.2
87.1
87.1
87
87
86.9
86.9
86.8
86.8
86.8
86.7
86.7
86.6
86.6
86.5
86.5
86.5
86.5
86.4
86.4
86.4
86.4
86.3
86.3
86.3
86.3
86.2
86.2
86.2
86.2
86.2
86.1
86.1
86.1
86.1
86.1
86.1
86
86
86
86
86
86
86
86
85.9
85.9
85.9
85.9
85.9
85.9
85.9
85.9
85.9
85.9
85.8
85.8
85.7
85.5
85.3
85
84.8
84.6
84.4
84.3
84.1
84
83.9
83.7
83.6
83.5
83.4
83.3
83.2
83.1
83
82.9
82.8
82.8
82.7
82.6
82.6
82.5
82.4
82.4
82.3
82.3
82.2
82.2
82.1
82.1
82
82
82
81.9
81.9
81.9
81.8
81.8
81.8
81.7
81.7
81.7
81.6
81.6
81.6
81.6
81.6
81.5
81.5
81.5
81.5
81.5
81.5
81.4
81.4
81.4
81.3
81.3
81.3
81.3
81.3
81.3
81.3
81.3
81.3
81.2
81.2
81.2
81.2
81.2
81.2
81.3
81.4
81.7
81.9
82.1
82.3
82.4
82.5
82.6
82.8
82.9
83
83.1
83.2
83.3
83.4
83.5
83.6
83.7
83.7
[truncated: 1,479 more rows]
