# Supplementary material for: Describing the Individual Spore Variability and the Parameter Uncertainty in Bacterial Survival Kinetics Model by Using Second-Order Monte Carlo Simulation
Source: Front Microbiol. 2020 May 19;11:985. doi: 10.3389/fmicb.2020.00985 (PMC7248279; doi:10.3389/fmicb.2020.00985)
Supplement: Data Sheet S1 — Dataset and the R script for the calculation. [file Data_Sheet_1.zip › Supplementary materials/data/90░C/90 6.2/90 6.2.csv]

TIME	St
0	0
0	0
0	0
2	-1.007348644
2	-0.985665548
2	-1.041246973
4	-2.041246973
4	-2.069382547
4	-2.110604284
6	-2.82293825
6	-2.726804456
6	-2.771785728
8	-4.151996969
8	-3.688886429
8	-3.587725539
10	-4.997095009
10	-4.696065014
10	-4.77524626
