# Supplementary material for: Describing the Individual Spore Variability and the Parameter Uncertainty in Bacterial Survival Kinetics Model by Using Second-Order Monte Carlo Simulation
Source: Front Microbiol. 2020 May 19;11:985. doi: 10.3389/fmicb.2020.00985 (PMC7248279; doi:10.3389/fmicb.2020.00985)
Supplement: Data Sheet S1 — Dataset and the R script for the calculation. [file Data_Sheet_1.zip › Supplementary materials/data/90░C/90 5.4/90 5.4.csv]

TIME	St
0	0
0	0
0	0
0.5	-0.971304328
0.5	-1.205546238
0.5	-1.179665719
1	-1.209372646
1	-1.165541077
1	-1.199869106
1.5	-2.01570638
1.5	-2.484299839
1.5	-2.133728805
2	-2.010812869
2	-2.116323054
2	-2.059690402
2.5	-3.289323236
2.5	-3.322931837
2.5	-3.199869106
3	-3.125730523
3	-3.093659069
3	-3.11169465
3.5	-4.333032164
3.5	-4.058331107
3.5	-4.132117321
4	-3.983697489
4	-4.044967146
4	-4.132117321
4.5	-4.53005733
4.5	-4.53005733
4.5	-4.484299839
5	-4.983697489
5	-4.983697489
5	-4.554880914
