# Supplementary material for: Describing the Individual Spore Variability and the Parameter Uncertainty in Bacterial Survival Kinetics Model by Using Second-Order Monte Carlo Simulation
Source: Front Microbiol. 2020 May 19;11:985. doi: 10.3389/fmicb.2020.00985 (PMC7248279; doi:10.3389/fmicb.2020.00985)
Supplement: Data Sheet S1 — Dataset and the R script for the calculation. [file Data_Sheet_1.zip › Supplementary materials/data/90░C/90 7.0/90 7.0.csv]

TIME	St
0	0
0	0
0	0
2	-0.658005512
2	-0.677724664
2	-0.693124768
4	-0.958500333
4	-1.051152522
4	-1.052478613
6	-1.511648035
6	-1.447440591
6	-1.476415658
8	-1.833829101
8	-1.885785129
8	-1.791780106
10	-3.031732246
10	-2.997652457
10	-2.955303058
12	-3.107633878
12	-3.214843848
12	-3.430305799
14	-3.589302761
14	-3.57580029
14	-3.715768017
16	-4.035547449
16	-3.975961759
16	-3.998824642
18	-4.224603685
18	-4.346918278
18	-4.396764651
