# Supplementary material for: Describing the Individual Spore Variability and the Parameter Uncertainty in Bacterial Survival Kinetics Model by Using Second-Order Monte Carlo Simulation
Source: Front Microbiol. 2020 May 19;11:985. doi: 10.3389/fmicb.2020.00985 (PMC7248279; doi:10.3389/fmicb.2020.00985)
Supplement: Data Sheet S1 — Dataset and the R script for the calculation. [file Data_Sheet_1.zip › Supplementary materials/data/90░C/90 6.6/90 6.6.csv]

TIME	St
0	0
0	0
0	0
2	-0.661181443
2	-0.636274092
2	-0.655935372
4	-1.461609089
4	-1.487610763
4	-1.537942492
6	-1.865301426
6	-2.116252557
6	-2.069421409
8	-3.050536065
8	-2.73945885
8	-2.758846095
10	-3.658175933
10	-3.990240163
10	-3.768391413
12	-4.166331422
12	-4.380211242
12	-4.307660575
