# Supplementary material for: Describing the Individual Spore Variability and the Parameter Uncertainty in Bacterial Survival Kinetics Model by Using Second-Order Monte Carlo Simulation
Source: Front Microbiol. 2020 May 19;11:985. doi: 10.3389/fmicb.2020.00985 (PMC7248279; doi:10.3389/fmicb.2020.00985)
Supplement: Data Sheet S1 — Dataset and the R script for the calculation. [file Data_Sheet_1.zip › Supplementary materials/data/90░C/90 5.8/90 5.8.csv]

TIME	St
0	0
0	0
0	0
1	-0.872399593
1	-0.842495341
1	-0.74065944
2	-1.433147317
2	-1.426760518
2	-1.408145048
3	-1.942304804
3	-1.908342651
3	-1.781725711
4	-2.423601999
4	-2.39912823
4	-2.506576234
5	-2.753921371
5	-2.790426392
5	-2.923994596
6	-3.30820858
6	-3.199869106
6	-3.330484975
7	-3.942304804
7	-4.007178585
7	-3.804569193
8	-4.158647369
8	-4.176091259
8	-4.128912181
