# Supplementary material for: Describing the Individual Spore Variability and the Parameter Uncertainty in Bacterial Survival Kinetics Model by Using Second-Order Monte Carlo Simulation
Source: Front Microbiol. 2020 May 19;11:985. doi: 10.3389/fmicb.2020.00985 (PMC7248279; doi:10.3389/fmicb.2020.00985)
Supplement: Data Sheet S1 — Dataset and the R script for the calculation. [file Data_Sheet_1.zip › Supplementary materials/data/80░C/80 6.2/80 6.2.csv]

TIME	St
0	0
0	0
0	0
10	-0.145797899
10	-0.171982482
10	-0.261593256
20	-0.299381817
20	-0.323045735
20	-0.299381817
30	-0.522328657
30	-0.581106658
30	-0.378563063
40	-0.902759851
40	-0.835624524
40	-0.968169313
50	-1.316152028
50	-1.24676948
50	-1.121102672
60	-1.340774502
60	-1.296104108
60	-1.424320554
70	-1.733319479
70	-1.894910941
70	-2.054467764
80	-2.883397306
80	-2.842463949
80	-2.737810672
