# Supplementary material for: Describing the Individual Spore Variability and the Parameter Uncertainty in Bacterial Survival Kinetics Model by Using Second-Order Monte Carlo Simulation
Source: Front Microbiol. 2020 May 19;11:985. doi: 10.3389/fmicb.2020.00985 (PMC7248279; doi:10.3389/fmicb.2020.00985)
Supplement: Data Sheet S1 — Dataset and the R script for the calculation. [file Data_Sheet_1.zip › Supplementary materials/data/80░C/80 7.0/80 7.0.csv]

TIME	St
0	0
0	0
0	0
10	-0.113943352
10	0.022777215
10	-0.082534888
20	-0.080519597
20	-0.06279083
20	-0.124938737
30	-0.187086643
30	-0.253605346
30	-0.179444901
40	-0.354275508
40	-0.284639579
40	-0.304383638
50	-0.656061456
50	-0.676192789
50	-0.730127986
60	-0.716872802
60	-0.736454969
60	-0.681776083
70	-0.875897249
70	-1.162120317
70	-1.096910013
80	-1.311169627
80	-1.311169627
80	-1.690697478
