# Supplementary material for: Describing the Individual Spore Variability and the Parameter Uncertainty in Bacterial Survival Kinetics Model by Using Second-Order Monte Carlo Simulation
Source: Front Microbiol. 2020 May 19;11:985. doi: 10.3389/fmicb.2020.00985 (PMC7248279; doi:10.3389/fmicb.2020.00985)
Supplement: Data Sheet S1 — Dataset and the R script for the calculation. [file Data_Sheet_1.zip › Supplementary materials/data/80░C/80 5.4/80 5.4.csv]

TIME	St
0	0
0	0
0	0
10	-0.58408662
10	-0.604513639
10	-0.490002829
20	-1.025183546
20	-1.080406337
20	-1.018749436
30	-1.838421124
30	-1.780297433
30	-1.83006905
40	-2.550228353
40	-2.58999548
40	-2.633774405
50	-3.419894585
50	-3.238474492
50	-3.131099045
60	-4.705130313
60	-4.58408662
60	-4.188500517
