# Supplementary material for: Describing the Individual Spore Variability and the Parameter Uncertainty in Bacterial Survival Kinetics Model by Using Second-Order Monte Carlo Simulation
Source: Front Microbiol. 2020 May 19;11:985. doi: 10.3389/fmicb.2020.00985 (PMC7248279; doi:10.3389/fmicb.2020.00985)
Supplement: Data Sheet S1 — Dataset and the R script for the calculation. [file Data_Sheet_1.zip › Supplementary materials/data/80░C/80 6.6/80 6.6.csv]

TIME	St
0	0
0	0
0	0
10	-0.122370459
10	-0.296417976
10	-0.205668271
20	-0.169952719
20	-0.210660217
20	-0.167672953
30	-0.355284635
30	-0.247309196
30	-0.296417976
40	-0.58538346
40	-0.509187067
40	-0.470982715
50	-0.70834363
50	-0.700518293
50	-0.835922463
60	-0.984813331
60	-0.908376845
60	-1.21571021
70	-1.086978484
70	-1.132735974
70	-1.200733054
80	-1.654915935
80	-1.709925761
80	-1.722794688
