# Supplementary material for: Describing the Individual Spore Variability and the Parameter Uncertainty in Bacterial Survival Kinetics Model by Using Second-Order Monte Carlo Simulation
Source: Front Microbiol. 2020 May 19;11:985. doi: 10.3389/fmicb.2020.00985 (PMC7248279; doi:10.3389/fmicb.2020.00985)
Supplement: Data Sheet S1 — Dataset and the R script for the calculation. [file Data_Sheet_1.zip › Supplementary materials/data/80░C/80 5.8/80 5.8.csv]

TIME	St
0	0
0	0
0	0
10	-0.260157112
10	-0.254986879
10	-0.242324335
20	-0.500602351
20	-0.543354331
20	-0.491647508
30	-1.011581873
30	-0.980446464
30	-0.926571083
40	-1.470036359
40	-1.352539815
40	-1.392968472
50	-1.723961691
50	-1.724718962
50	-1.908842316
60	-2.218055761
60	-2.262765496
60	-2.197316275
70	-2.657447466
70	-2.701118209
70	-2.7224511
80	-3.849405128
80	-3.252424662
80	-3.400088213
