# Supplementary material for: Describing the Individual Spore Variability and the Parameter Uncertainty in Bacterial Survival Kinetics Model by Using Second-Order Monte Carlo Simulation
Source: Front Microbiol. 2020 May 19;11:985. doi: 10.3389/fmicb.2020.00985 (PMC7248279; doi:10.3389/fmicb.2020.00985)
Supplement: Data Sheet S1 — Dataset and the R script for the calculation. [file Data_Sheet_1.zip › Supplementary materials/data/Observed/Dynamic_example_not_detected.csv]

Time	CFU
1680	0
1680	0
1981	0
1981	0
1981	0
1981	0
1981	0
1981	0
1981	0
1981	0
1981	0
2283	0
2283	0
2283	0
2283	0
2283	0
2283	0
2283	0
2283	0
2283	0
2283	0
2584	0
2584	0
2584	0
2584	0
2584	0
2584	0
2584	0
2584	0
2584	0
2584	0
