# Supplementary material for: Describing the Individual Spore Variability and the Parameter Uncertainty in Bacterial Survival Kinetics Model by Using Second-Order Monte Carlo Simulation
Source: Front Microbiol. 2020 May 19;11:985. doi: 10.3389/fmicb.2020.00985 (PMC7248279; doi:10.3389/fmicb.2020.00985)
Supplement: Data Sheet S1 — Dataset and the R script for the calculation. [file Data_Sheet_1.zip › Supplementary materials/data/Observed/Dynamic_example_detected.csv]

Time	CFU
0	4.12
0	4.12
0	4.10
0	4.18
0	4.15
0	4.20
0	4.19
0	4.16
0	4.16
0	4.08278537
471	3.380211242
471	3.484299839
471	3.40654018
471	3.477121255
471	3.469822016
471	3.447158031
471	3.45484486
471	3.40654018
471	3.267171728
471	3.371067862
774	2.736396502
774	2.662757832
774	2.73239376
774	2.728353782
774	2.720159303
774	2.69019608
774	2.744292983
774	2.681241237
774	2.728353782
774	2.525044807
1076	1.991226076
1076	1.897627091
1076	2.025305865
1076	2.071882007
1076	1.973127854
1076	1.944482672
1076	1.944482672
1076	2.113943352
1076	1.977723605
1076	2.021189299
1378	0.954242509
1378	0.903089987
1378	1.278753601
1378	1.278753601
1378	1.176091259
1378	0
1378	0.602059991
1378	0.301029996
1378	0.477121255
1378	0.477121255
1680	0
1680	0
1680	0
1680	0.301029996
1680	0.477121255
1680	0.477121255
1680	0.301029996
1680	0.301029996
1981	0
